# Supplementary material for: Dynamics of inflammatory cytokine expression in bovine endometrial cells exposed to cow blood plasma small extracellular vesicles (sEV) may reflect high fertility
Source: Sci Rep. 2023 Apr 3;13:5425. doi: 10.1038/s41598-023-32045-1 (PMC10070242; doi:10.1038/s41598-023-32045-1)
Supplement: Supplementary file 2 — Supplementary Tables. [file 41598_2023_32045_MOESM2_ESM.xlsx]

## Sheet: GO  enrichment
GO Type	GO term	GO_Gene_ID_Count	enrichment	FDR
GO cellular component	nuclear outer membrane (GO:0005640)	2	100	0.0153
GO cellular component	nuclear inner membrane (GO:0005637)	2	100	0.0339
GO cellular component	neuron projection (GO:0043005)	4	18.29	0.0168
GO molecular function	prostaglandin-endoperoxide synthase activity (GO:0004666)	4	100	1.19e-10
GO molecular function	oxidoredctse, incorporation 2 atoms of oxygen (GO:0016702)	4	100	3.93e-08
GO molecular function	oxidoredctse, incorporation of molclr oxygen (GO:0016701)	4	100	2.96e-08
GO molecular function	peroxidase activity (GO:0004601)	4	100	2.36e-07
GO molecular function	oxidoredctse, acting on peroxide as acceptor (GO:0016684)	4	100	2.15e-07
GO molecular function	antioxidant activity (GO:0016209)	4	100	9.36e-07
GO molecular function	dioxygenase activity (GO:0051213)	4	100	9.46e-07
GO molecular function	heme binding (GO:0020037)	4	100	7.25e-06
GO molecular function	tetrapyrrole binding (GO:0046906)	4	100	8.28e-06
GO molecular function	oxidoredctse, incorportn/redctn of molclr oxygen (GO:0016705)	4	86.7	1.72e-05
GO molecular function	oxidoreductase activity (GO:0016491)	4	22.2	0.00343
GO biological process	cyclooxygenase pathway (GO:0019371)	4	> 100	3.76e-10
GO biological process	positive regulation of meiotic cell cycle process involved in oocyte maturation (GO:1904146)	2	> 100	0.000175
GO biological process	positive regulation of oocyte maturation (GO:1900195)	2	> 100	0.000314
GO biological process	regulation of meiotic cell cycle process involved in oocyte maturation (GO:1903538)	2	> 100	0.000305
GO biological process	ovarian cumulus expansion (GO:0001550)	2	> 100	0.000395
GO biological process	fused antrum stage (GO:0048165)	2	> 100	0.000385
GO biological process	regulation of oocyte maturation (GO:1900193)	2	> 100	0.000586
GO biological process	mammalian oogenesis stage (GO:0022605)	2	> 100	0.000699
GO biological process	antral ovarian follicle growth (GO:0001547)	2	> 100	0.000818
GO biological process	prostaglandin biosynthetic process (GO:0001516)	4	> 100	7.35e-08
GO biological process	meiotic spindle organization (GO:0000212)	2	> 100	0.00127
GO biological process	prostanoid biosynthetic process (GO:0046457)	4	> 100	4.9e-08
GO biological process	positive regulation of cell maturation (GO:1903431)	2	> 100	0.00142
GO biological process	icosanoid biosynthetic process (GO:0046456)	4	> 100	9.89e-08
GO biological process	positive regulation of embryonic development (GO:0040019)	2	> 100	0.00205
GO biological process	arachidonic acid metabolic process (GO:0019369)	4	> 100	1.32e-07
GO biological process	unsaturated fatty acid biosynthetic process (GO:0006636)	4	> 100	1.74e-07
GO biological process	regulation of neuroinflammatory response (GO:0150077)	2	> 100	0.00286
GO biological process	regulation of cell maturation (GO:1903429)	2	> 100	0.00323
GO biological process	positive regulation of meiotic cell cycle (GO:0051446)	2	> 100	0.00343
GO biological process	prostaglandin metabolic process (GO:0006693)	4	> 100	3.73e-07
GO biological process	prostanoid metabolic process (GO:0006692)	4	> 100	3.27e-07
GO biological process	ovulation cycle process (GO:0022602)	2	> 100	0.00592
GO biological process	long-chain fatty acid metabolic process (GO:0001676)	4	> 100	9.41e-07
GO biological process	ovulation cycle (GO:0042698)	2	> 100	0.00896
GO biological process	ovarian follicle development (GO:0001541)	2	> 100	0.01
GO biological process	regulation of meiotic cell cycle (GO:0051445)	2	> 100	0.0103
GO biological process	cellular oxidant detoxification (GO:0098869)	4	> 100	2.07e-06
GO biological process	icosanoid metabolic process (GO:0006690)	4	> 100	1.97e-06
GO biological process	unsaturated fatty acid metabolic process (GO:0033559)	4	> 100	2.04e-06
GO biological process	cellular response to interleukin-1 (GO:0071347)	3	> 100	0.000181
GO biological process	cellular detoxification (GO:1990748)	4	> 100	2.73e-06
GO biological process	fatty acid biosynthetic process (GO:0006633)	4	> 100	2.64e-06
GO biological process	cellular response to toxic substance (GO:0097237)	4	> 100	2.84e-06
GO biological process	response to interleukin-1 (GO:0070555)	3	> 100	0.000275
GO biological process	olefinic compound metabolic process (GO:0120254)	4	> 100	3.68e-06
GO biological process	detoxification (GO:0098754)	4	> 100	3.7e-06
GO biological process	regulation of blood pressure (GO:0008217)	4	> 100	4.44e-06
GO biological process	monocarboxylic acid biosynthetic process (GO:0072330)	4	> 100	4.46e-06
GO biological process	oogenesis (GO:0048477)	2	> 100	0.0221
GO biological process	regulation of embryonic development (GO:0045995)	2	> 100	0.023
GO biological process	positive regulation of reproductive process (GO:2000243)	2	> 100	0.0245
GO biological process	female gonad development (GO:0008585)	2	> 100	0.026
GO biological process	development of primary female sexual characteristics (GO:0046545)	2	> 100	0.0269
GO biological process	response to toxic substance (GO:0009636)	4	> 100	8.34e-06
GO biological process	female sex differentiation (GO:0046660)	2	> 100	0.0341
GO biological process	female gamete generation (GO:0007292)	2	87.49	0.0452
GO biological process	carboxylic acid biosynthetic process (GO:0046394)	4	79.14	3.54e-05
GO biological process	organic acid biosynthetic process (GO:0016053)	4	77.85	3.62e-05
GO biological process	response to oxidative stress (GO:0006979)	4	72.52	4.59e-05
GO biological process	blood circulation (GO:0008015)	4	65.32	6.66e-05
GO biological process	inflammatory response (GO:0006954)	5	64.09	1.39e-06
GO biological process	fatty acid metabolic process (GO:0006631)	4	60.17	8.87e-05
GO biological process	circulatory system process (GO:0003013)	4	59.98	8.65e-05
GO biological process	small molecule biosynthetic process (GO:0044283)	4	45.41	0.000227
GO biological process	monocarboxylic acid metabolic process (GO:0032787)	4	41.2	0.000313
GO biological process	lipid biosynthetic process (GO:0008610)	4	37.11	0.000412
GO biological process	carboxylic acid metabolic process (GO:0019752)	4	24.39	0.00187
GO biological process	oxoacid metabolic process (GO:0043436)	4	23.99	0.00196
GO biological process	organic acid metabolic process (GO:0006082)	4	23.49	0.00208
GO biological process	cellular response to cytokine stimulus (GO:0071345)	3	22.56	0.0393
GO biological process	defense response (GO:0006952)	5	21.44	0.000115
GO biological process	cellular lipid metabolic process (GO:0044255)	4	20.73	0.00314
GO biological process	lipid metabolic process (GO:0006629)	4	16.19	0.00759
GO biological process	small molecule metabolic process (GO:0044281)	4	12.07	0.0225
GO biological process	cellular response to chemical stimulus (GO:0070887)	5	10.85	0.00201
GO biological process	response to stress (GO:0006950)	5	8.6	0.00582
GO biological process	response to chemical (GO:0042221)	5	5.99	0.029

## Sheet: Gene orthologs
	Gene ID	Mapped IDs	Orthologs/Gene Name/Gene Symbol/Persistent id	PANTHER Family/Subfamily	PANTHER Protein Class	Species	Note
1	BOVIN|Ensembl=ENSBTAG00000024869|UniProtKB=A0A3Q1LPV5	CX3CL1	C-X3-C motif chemokine ligand 1	FRACTALKINE (PTHR12015:SF92)	cytokine	Bos taurus	Unique ID
			CX3CL1
			PTN000387960
			orthologs
2	BOVIN|Ensembl=ENSBTAG00000006716|UniProtKB=A0A452DI94	PTGS1	Cyclooxygenase-1	PROSTAGLANDIN G/H SYNTHASE 1 (PTHR11903:SF6)	oxygenase	Bos taurus	Multiple mapping
			PTGS1
			PTN000224626
			orthologs
3	BOVIN|Ensembl=ENSBTAG00000014127|UniProtKB=F1MNI5	PTGS2	Cyclooxygenase-2	PROSTAGLANDIN G/H SYNTHASE 2 (PTHR11903:SF8)	oxygenase	Bos taurus	Multiple mapping
			PTGS2
			PTN002628507
			orthologs
4	BOVIN|Gene=PTGS1|UniProtKB=O62664	PTGS1	Prostaglandin G/H synthase 1	PROSTAGLANDIN G/H SYNTHASE 1 (PTHR11903:SF6)	oxygenase	Bos taurus	Multiple mapping
			PTGS1
			PTN007546927
			orthologs
5	BOVIN|Gene=PTGS2|UniProtKB=O62698	PTGS2	Prostaglandin G/H synthase 2	PROSTAGLANDIN G/H SYNTHASE 2 (PTHR11903:SF8)	oxygenase	Bos taurus	Multiple mapping
			PTGS2
			PTN000224656
