# Supplementary material for: Dynamics of inflammatory cytokine expression in bovine endometrial cells exposed to cow blood plasma small extracellular vesicles (sEV) may reflect high fertility
Source: Sci Rep. 2023 Apr 3;13:5425. doi: 10.1038/s41598-023-32045-1 (PMC10070242; doi:10.1038/s41598-023-32045-1)
Supplement: Supplementary file 4 — Supplementary Tables. [file 41598_2023_32045_MOESM4_ESM.xlsx]

## Sheet: Sheet1
	Total RNA concentrations (for 80uL volume) and Purity according to Nanodrop
	[NanoDrop™ One Microvolume UV-Vis Spectrophotometer (Thermo Fisher Scientific,Wilmington, Delaware)
bCSC						BR = biological replicate
Sample	Nucleic Acid(ng/uL)	A260/A280	A260/A230	A260	A280	Comment	Sample Name
bCSC HF #1	33.853	1.938	0.643	0.846	0.437	High fertile animal pooled BR #1	bCSC 1B
bCSC HF #2	27.189	2.051	1.551	0.68	0.331	High fertile animal pooled BR #2	bCSC 2B
bCSC HF #3	60.16	1.912	0.454	1.536	0.803	High fertile animal pooled BR #3	bCSC 3B
bCSC HF #4	51.304	1.986	1.364	1.283	0.646	High fertile animal pooled BR #4	bCSC 4B
bCSC HF #5	57.12	1.98	0.283	1.508	0.762	High fertile animal pooled BR #5	bCSC 5B
bCSC HF #6	36.52	2.047	0.128	1.079	0.527	High fertile animal pooled BR #6	bCSC 6B
bCSC HF #7	58.32	2.025	0.439	1.48	0.731	High fertile animal pooled BR #7	bCSC 7B
bCSC HF #8	42.483	2.031	0.059	1.062	0.523	High fertile animal pooled BR #8	bCSC 8B
bCSC HF #9	49.92	1.994	0.632	1.255	0.629	High fertile animal pooled BR #9	bCSC 9B
bCSC HF #10	42.898	2.008	0.055	1.072	0.534	High fertile animal pooled BR #10	bCSC 10B
bCSC LF #1	35.042	1.955	1.254	0.876	0.448	Low fertile animal pooled BR #1	bCSC 28B
bCSC LF #2	45	1.994	0.389	1.153	0.578	Low fertile animal pooled BR #2	bCSC 29B
bCSC LF #3	42.16	2.024	0.212	1.154	0.57	Low fertile animal pooled BR #3	bCSC 30B
bCSC LF #4	44.96	1.992	0.425	1.14	0.572	Low fertile animal pooled BR #4	bCSC 31B
bCSC LF #5	58.411	2.048	1.482	1.46	0.713	Low fertile animal pooled BR #5	bCSC 32B
bCSC LF #6	27.592	1.999	0.742	0.69	0.345	Low fertile animal pooled BR #6	bCSC 33B
bCSC LF #7	40.24	1.992	0.402	1.024	0.514	Low fertile animal pooled BR #7	bCSC 34B
bCSC LF #8	31.04	2.025	0.235	0.817	0.404	Low fertile animal pooled BR #8	bCSC 35B
bCSC LF #9	41	2.033	0.199	1.126	0.554	Low fertile animal pooled BR #9	bCSC 36B
bCSC LF #10	30.76	1.968	0.145	0.893	0.454	Low fertile animal pooled BR #10	bCSC 37B
bCSC Control 1	24.693	2.117	0.043	0.617	0.292	No exosome bCSC pooled BR #1	bCSC NO EXO 1
bCSC Control 2	27.04	2.058	0.156	0.749	0.364	No exosome bCSC pooled BR #2	bCSC NO EXO 2
bEEL
Sample Name	Nucleic Acid(ng/uL)	A260/A280	A260/A230	A260	A280	Comment	Sample Name
bEEL HF #1	42.284	1.988	0.433	1.851	0.931	High fertile animal pooled BR #1	bEEL 1B
bEEL HF #2	40.947	1.995	0.146	2.054	1.029	High fertile animal pooled BR #2	bEEL 2B
bEEL HF #3	62.6125	2.057	0.323	2.509	1.22	High fertile animal pooled BR #3	bEEL 3B
bEEL HF #4	64.08	2.006	0.79	2.703	1.347	High fertile animal pooled BR #4	bEEL 4B
bEEL HF #5	59.189	2.039	0.318	2.595	1.272	High fertile animal pooled BR #5	bEEL 5B
bEEL HF #6	64.4585	2.023	0.342	2.639	1.305	High fertile animal pooled BR #6	bEEL 6B
bEEL HF #7	69.969	2.038	0.751	3.08	1.512	High fertile animal pooled BR #7	bEEL 7B
bEEL HF #8	66.6605	2.023	0.577	3.083	1.524	High fertile animal pooled BR #8	bEEL 8B
bEEL HF #9	65.174	2.024	0.829	2.987	1.476	High fertile animal pooled BR #9	bEEL 9B
bEEL HF #10	61.82	2.046	0.281	2.591	1.266	High fertile animal pooled BR #10	bEEL 10B
bEEL LF #1	41.6245	2.029	1.542	1.874	0.924	Low fertile animal pooled BR #1	bEEL 28B
bEEL LF #2	67.9535	2.023	1.624	3.067	1.516	Low fertile animal pooled BR #2	bEEL 29B
bEEL LF #3	54.7885	2.022	1.234	2.475	1.224	Low fertile animal pooled BR #3	bEEL 30B
bEEL LF #4	60.4475	2.015	0.295	1.892	0.939	Low fertile animal pooled BR #4	bEEL 31B
bEEL LF #5	65.3565	1.985	1.497	2.708	1.364	Low fertile animal pooled BR #5	bEEL 32B
bEEL LF #6	66.878	2.004	1.526	2.647	1.321	Low fertile animal pooled BR #6	bEEL 33B
bEEL LF #7	65.7725	1.905	0.485	2.267	1.19	Low fertile animal pooled BR #7	bEEL 34B
bEEL LF #8	49.266	2.023	1.359	1.938	0.958	Low fertile animal pooled BR #8	bEEL 35B
bEEL LF #9	54.1795	1.983	1.602	2.478	1.25	Low fertile animal pooled BR #9	bEEL 36B
bEEL LF #10	58.045	2.009	1.016	2.654	1.321	Low fertile animal pooled BR #10	bEEL 37B
bEEL Control 1	72.097	2.032	2.131	3.23	1.59	No exosome bCSC pooled BR #1	bEEL NO EXO 1
bEEL Control 2	71.32	1.995	1.773	3.046	1.527	No exosome bCSC pooled BR #2	bEEL NO EXO 2
